# Supplementary material for: Gestational diabetes mellitus is associated with increased pro-migratory activation of vascular endothelial growth factor receptor 2 and reduced expression of vascular endothelial growth factor receptor 1
Source: PLoS One. 2017 Aug 17;12(8):e0182509. doi: 10.1371/journal.pone.0182509 (PMC5560693; doi:10.1371/journal.pone.0182509)
Supplement: S1 File — (XLSX) [file pone.0182509.s003.xlsx]

## Sheet: Fig 1B EC markers
	Normal												GDM
CD31	0.707392	0.463784	0.587552	1.17134	0.538699	0.924804	0.988748	0.809247	0.27358	0.503191	0.468608	0.607821	1.76025	1.36102	0.819258	0.567074	0.894566	0.810378	1.6043	1.25169	1.12318	0.653344	0.64727	0.5414
CD34	1.17645	0.229205	0.73963	0.248971	0.171882	0.458161							1.11185	1.11319	1.6159	1.16678	1.27378	0.767674	0.792019	0.49175

## Sheet: Fig 1D
	Vessels/villi 1	Vessels/villi 2	Average
Normal	4.1	1.7	2.9
	6	4.5	5.25
	7.8	4	5.9
	3	2.7	2.85
	3.3	2.2	2.75
	5.6	2.6	4.1
	4.2	1.2	2.7
	4.9	1.4	3.15
	4.8	2.4	3.6
	4.2	1.3	2.75
Diabetes	5.3	7.5	6.4
	10	3.2	6.6
	7	2.5	4.75
	6.3	5.3	5.8
	5.3	4.3	4.8
	4.2	3.4	3.8
	9.7	7	8.35
	5.4	3.8	4.6

## Sheet: Fig 1E
MVA/MCVA Normal	MVA/MCVA GDM
5.17572	62.9707
14.9926	9.74831
27.846	6.64914
5.68687	48.7821
9.75843	45.7532
13.8835	16.4546
4.75985	21.0315
10.7491	27.8528
	40.0912
	35.4631

## Sheet: Fig 2A mRNA VEGF
Normal	GDM
0.536	0.645
0.552	0.64
0.775	0.531
0.779	0.386
0.374	0.286
0.291	0.31
0.354	0.346
0.357	0.35

## Sheet: Fig. 2B VEGF protein
Normal	GDM
0.7744	1.3247
0.8177	0.4052
0.4233	0.4951
0.4081	0.522
0.759	0.783
1.139	0.819
0.804	0.754
1.41533	1.77519
1.20396	0.774724
0.985224	0.995447
1.26997	1.56046
0.969331	1.7178
1.43883	1.21263
1.37519	1.51175
	1.57413

## Sheet: Fig 2C. VEGF BMI
	Normal					GDM
Normal	0.238895	0.408056	0.817695	0.837743	0.774379	0.266957	0.81929
Overweight/Obese	0.758862	1.04086	1.13947	0.44633		0.553386	0.813953	1.1255	0.565186	0.801149

## Sheet: Fig 2D VEGF delivery
	Normal											GDM
Vaginal delivery	0.408056	0.817695	0.0266096	0.758862	0.238895	1.04086	0.727173	0.774379	0.44633	1.03164	0.78742	0.290129	0.266957	0.81929	1.1255	0.906199	0.40524	0.661484	0.956386	0.824658
Cesarean section	0.837743	1.13947	0.111867	0.191309	0.695009							0.553386	0.813953	0.801149	0.813953	0.553386	0.565186	0.349614	0.582139

## Sheet: Figure 3A Flt118S
Normal	GDM
0.731	0.494
0.717	0.406
0.783	0.573
0.798	0.661
0.441	0.133
0.26	0.098
0.965	0.561
1.003	0.09

## Sheet: Fig 3B FLT1 protein
Normal	GDM
0.534356	0.0707339
0.293553	0.314269
0.545297	0.0252467
1.10886	0.38654
1.07665	0.00436662
1.01796	0.0277977
0.70249	0
0.02377581*	0
0.534	0.071
0.294	0.626
0.545	0.94
1.109	0.61
1.28	0.66
0.89	0
0.75	0

## Sheet: Fig 4A KDR-18S
Normal	GDM
0.763	0.579
0.938	0.427
0.713	0.24
0.754	0.098
0.649	0.688
0.669	0.593
0.612	0.56
0.768	0.662

[truncated: 12 more sheets: Fig 4B KDR, Fig 4C pY1175 KDR, Fig 5A proliferation, Fig 5B migrating cell, Fig 6A VEGF in CM, Fig 6B VEGF Elisa, Fig 6H tube formation , Fig 7B migration CM, Fig S1A Flt1 delivery, Fig S1B KDR delivery, Fig S2A KDR HUVEC, Fig S2D pKDR HUVEC]
